# Supplementary material for: Simultaneous Formate and Syngas Conversion Boosts Growth and Product Formation by Clostridium ragsdalei
Source: Molecules. 2024 Jun 4;29(11):2661. doi: 10.3390/molecules29112661 (PMC11174074; doi:10.3390/molecules29112661)
Supplement: Supplementary file 1 [file molecules-29-02661-s001.zip]

Archive with 1 entries (1 files):
- molecules-2997354-supplementary.pdf
